# Supplementary material for: 4-[(5-Methyl-1H-pyrazol-3-yl)amino]-2H-phenyl-1-phthalazinone Inhibits MCPyV T Antigen Expression in Merkel Cell Carcinoma Independent of Aurora Kinase A
Source: Cancers (Basel). 2023 Apr 28;15(9):2542. doi: 10.3390/cancers15092542 (PMC10177447; doi:10.3390/cancers15092542)
Supplement: Supplementary file 1 [file cancers-15-02542-s001.zip]

Archive with 1 entries (1 files):
- cancers-2266663-supplementary.pdf
